# Supplementary material for: Identification of SYNJ1 in a Complex Case of Juvenile Parkinsonism Using a Multiomics Approach
Source: Int J Mol Sci. 2024 Sep 9;25(17):9754. doi: 10.3390/ijms25179754 (PMC11396201; doi:10.3390/ijms25179754)
Supplement: Supplementary file 1 [file ijms-25-09754-s001.zip]

Archive with 1 entries (1 files):
- ijms-3137606-supplementary.pdf
